# Supplementary material for: Baseline Cerebrospinal Fluid α-Synuclein in Parkinson’s Disease Is Associated with Disease Progression and Cognitive Decline
Source: Diagnostics (Basel). 2022 May 18;12(5):1259. doi: 10.3390/diagnostics12051259 (PMC9140902; doi:10.3390/diagnostics12051259)
Supplement: Supplementary file 1 [file diagnostics-12-01259-s001.zip]

Archive with 1 entries (1 files):
- diagnostics-1661653-supplementary.pdf
